# Supplementary material for: Chronic Inflammation Modulates Opioid Receptor Gene Expression and Triggers Respiratory Burst in a Teleost Model
Source: Biology (Basel). 2022 May 17;11(5):764. doi: 10.3390/biology11050764 (PMC9138576; doi:10.3390/biology11050764)
Supplement: Supplementary file 1 [file biology-11-00764-s001.zip]

Archive with 1 entries (1 files):
- biology-1682783-supplementary.pdf
